# Supplementary material for: Alternative polyadenylation reprogramming of MORC2 induced by NUDT21 loss promotes KIRC carcinogenesis
Source: JCI Insight. 2023 Sep 22;8(18):e162893. doi: 10.1172/jci.insight.162893 (PMC10561724; doi:10.1172/jci.insight.162893)
Supplement: Supporting data values [file jciinsight-8-162893-s032.xlsx]

## Sheet: Figure 1
	Fig 1F
	CCK8 in Caki-1
		Flag				Flag-UCK2				Flag-MORC2
		Day1	Day2	Day3	Day4	Day1	Day2	Day3	Day4	Day1	Day2	Day3	Day4
	n1	0.214	0.497	1.013	1.373	0.223	0.661	1.202	2.027	0.22	0.5	1.044	2.15
	n2	0.21	0.401	0.829	1.288	0.214	0.669	1.315	1.848	0.212	0.641	1.12	2.089
	n3	0.225	0.43	0.78	1.154	0.216	0.545	1.291	1.86	0.208	0.589	0.928	1.901
	CCK8 in A498
		Flag				Flag-UCK2				Flag-MORC2
		Day1	Day2	Day3	Day4	Day1	Day2	Day3	Day4	Day1	Day2	Day3	Day4
	n1	0.207	0.432	0.569	1.074	0.225	0.622	1.074	1.791	0.229	0.558	1.06	1.904
	n2	0.201	0.417	0.719	1.129	0.211	0.589	0.908	1.7	0.225	0.513	0.879	1.729
	n3	0.219	0.358	0.72	1.208	0.204	0.524	0.849	1.635	0.202	0.402	0.866	1.783
	Fig 1G
	Relative ratio of colony numbers
		Caki-1		A498
		Flag	Flag-UCK2	Flag	Flag-UCK2
	n1	0.99	1.66	0.91	1.9
	n2	0.93	1.73	0.98	2.06
	n3	1.08	1.91	1.11	2.02
	Relative ratio of colony numbers
		Caki-1		A498
		Flag	Flag-MORC2	Flag	Flag-MORC2
	n1	0.98	1.75	0.98	2.18
	n2	0.95	1.96	1.09	1.95
	n3	1.07	2.03	0.93	2
	Fig 1H
	colony diameter
		Caki-1		A498
		Flag	Flag-UCK2	Flag	Flag-UCK2
	n1	44.26	95.11	25.61	58.54
	n2	35.66	98.41	26.33	64.28
	n3	42.1	117.01	33.59	47.99
		Caki-1		A498
		Flag	Flag-MORC2	Flag	Flag-MORC2
	n1	43.29	115.15	27.93	62.38
	n2	40.77	121.71	33.09	58.02
	n3	34.12	102.32	30.3	75.78

## Sheet: Figure 2
	Fig 2C
	CCK8 in Caki-1
		Control				UCK2 Long 3'UTR				UCK2 Short 3'UTR
		Day1	Day2	Day3	Day4	Day1	Day2	Day3	Day4	Day1	Day2	Day3	Day4
	n1	0.198	0.486	0.941	1.369	0.206	0.579	1.183	1.827	0.201	0.589	0.967	2.004
	n2	0.209	0.411	0.705	1.204	0.214	0.638	0.945	1.995	0.205	0.648	0.86	1.951
	n3	0.192	0.429	0.782	1.325	0.212	0.602	1.132	2.069	0.204	0.545	1.092	2.169
	CCK8 in A498
		Control				UCK2 Long 3'UTR				UCK2 Short 3'UTR
		Day1	Day2	Day3	Day4	Day1	Day2	Day3	Day4	Day1	Day2	Day3	Day4
	n1	0.179	0.312	0.737	1.184	0.18	0.536	0.9	1.755	0.188	0.434	1.106	1.783
	n2	0.183	0.369	0.709	1.025	0.178	0.495	0.926	1.743	0.197	0.402	0.973	1.567
	n3	0.202	0.3	0.856	1.206	0.206	0.442	1.005	1.903	0.195	0.516	1.045	1.708
	Fig 2D
	CCK8 in Caki-1
		Control				MORC2 Long 3'UTR				MORC2 Short 3'UTR
		Day1	Day2	Day3	Day4	Day1	Day2	Day3	Day4	Day1	Day2	Day3	Day4
	n1	0.204	0.402	0.741	1.16	0.193	0.459	0.93	1.459	0.221	0.659	1.211	2.06
	n2	0.213	0.39	0.85	1.314	0.219	0.504	1.025	1.506	0.204	0.532	1.486	2.049
	n3	0.219	0.447	0.97	1.321	0.21	0.434	1.11	1.697	0.215	0.606	1.547	2.208
	CCK8 in A498
		Control				MORC2 Long 3'UTR				MORC2 Short 3'UTR
		Day1	Day2	Day3	Day4	Day1	Day2	Day3	Day4	Day1	Day2	Day3	Day4
	n1	0.198	0.357	0.638	1.003	0.181	0.399	0.996	1.525	0.215	0.532	1.224	1.88
	n2	0.194	0.328	0.54	1.117	0.199	0.344	0.856	1.334	0.207	0.474	1.015	1.725
	n3	0.183	0.305	0.716	1.168	0.216	0.332	0.844	1.315	0.189	0.403	1.06	1.74
	Fig 2E
	Relative ratio of colony numbers
		Caki-1			A498
		Control	UCK2 Long 3'UTR	UCK2 Short 3'UTR	Control	UCK2 Long 3'UTR	UCK2 Short 3'UTR
	n1	0.96	1.74	2.03	0.94	1.92	1.83
	n2	0.9	1.94	1.78	1.09	2.05	2.06
	n3	1.15	1.88	2.16	0.97	2.26	2.16
	Fig 2F
	Relative ratio of colony numbers
		Caki-1			A498
		Control	MORC2 Long 3'UTR	MORC2 Short 3'UTR	Control	MORC2 Long 3'UTR	MORC2 Short 3'UTR
	n1	1.02	1.22	1.98	1.08	1.41	2.07
	n2	0.93	1.47	2.23	0.94	1.55	2.1
	n3	1.05	1.37	2.02	0.97	1.34	2.4
	Fig 2G
	colony diameter
		Caki-1			A498
		Control	MORC2 Long 3'UTR	MORC2 Short 3'UTR	Control	MORC2 Long 3'UTR	MORC2 Short 3'UTR
	n1	38.31	62.14	104.44	25.8	38.34	60.81
	n2	36.97	49.92	99.23	27.78	44.87	73.06
	n3	42.13	52.94	123.41	30.51	49.06	78.71
	Fig 2I
	Tumor weight
		Control	MORC2 Long 3'UTR	MORC2 Short 3'UTR
	n1	0.21	0.28	0.42
	n2	0.11	0.35	0.46
	n3	0.06	0.27	0.61
	n4	0.16	0.3	0.41
	n5	0.15	0.24	0.52

## Sheet: Figure 3
	Fig 3C
	Relative MORC2 mRNA level
		WT	SKO-1	SKO-2
	n1	0.89	0.56	0.41
	n2	1.04	0.62	0.51
	n3	1.07	0.49	0.43
	Fig 3E
	CCK8 in Caki-1
		WT				SKO-1				SKO-2
		Day1	Day2	Day3	Day4	Day1	Day2	Day3	Day4	Day1	Day2	Day3	Day4
	n1	0.229	0.421	0.865	1.304	0.221	0.332	0.593	1.006	0.223	0.384	0.633	0.88
	n2	0.202	0.437	0.748	1.173	0.217	0.36	0.54	0.834	0.204	0.355	0.58	0.835
	n3	0.214	0.384	0.83	1.191	0.198	0.314	0.5	0.915	0.217	0.313	0.547	0.772
	Fig 3F
	Relative ratio of colony numbers
		WT	SKO-1	SKO-2
	n1	1.02	0.51	0.36
	n2	0.91	0.39	0.5
	n3	1.07	0.58	0.48

## Sheet: Figure 4
	Fig 4A
	Relative ratio of long MORC2 transcript/total transcripts
		Normal	Tumor
	1	0.78	0.3
	2	0.35	0.14
	3	0.55	0.18
	4	0.75	0.12
	5	0.52	0.45
	6	0.81	0.41
	7	0.86	0.62
	8	0.54	0.62
	9	0.69	0.38
	10	0.48	0.27
	11	0.41	0.05
	12	0.67	0.28
	Fig 4B
	Relative MORC2 mRNA level
		1		2		3		4		5		6
		Normal	Tumor	Normal	Tumor	Normal	Tumor	Normal	Tumor	Normal	Tumor	Normal	Tumor
	n1	0.99	3.09	1.08	1.21	0.97	2.27	0.86	3.63	1.13	3.17	1.01	4.22
	n2	0.96	2.95	0.89	1.32	1.14	2.7	1.09	3.97	0.91	2.63	1.06	4.53
	n3	1.05	2.81	1.03	1.35	0.89	2.54	1.05	3.84	0.96	2.98	0.93	4.14
		7		8		9		10		11		12
		Normal	Tumor	Normal	Tumor	Normal	Tumor	Normal	Tumor	Normal	Tumor	Normal	Tumor
	n1	0.87	1.4	0.98	0.91	1.17	3.72	1.01	2	1.06	2.89	0.89	2.1
	n2	1.04	1.67	1.16	0.9	1	4.07	0.95	1.94	1.05	2.77	1	2.29
	n3	1.08	1.46	0.86	0.75	0.83	4.1	1.04	1.56	0.89	2.55	1.12	1.85
	Fig 4C
		differences of long transcript-to-total transcripts	Relative MORC2 mRNA level
	1	-0.48	2.95
	2	-0.21	1.29
	3	-0.37	2.5
	4	-0.63	3.81
	5	-0.07	2.92
	6	-0.4	4.29
	7	-0.24	1.51
	8	0.08	0.85
	9	-0.31	3.97
	10	-0.21	1.83
	11	-0.36	2.73
	12	-0.39	2.08
	Fig 4D
	Relative luciferase activity
		Caki-1		A498
		MORC2 Long 3'UTR	MORC2 Short 3'UTR	MORC2 Long 3'UTR	MORC2 Short 3'UTR
	n1	0.88	2.38	0.81	2.08
	n2	0.97	2.27	1.05	2.13
	n3	1.15	2.07	1.14	1.78
	Fig 4E
	Relative mRNA remaining in Caki-1
		MORC2 Long 3'UTR					MORC2 Short 3'UTR
		0h	3h	6h	12h	18h	0h	3h	6h	12h	18h
	n1	1	0.738	0.445	0.24	0.106	1	0.724	0.526	0.324	0.168
	n2	1	0.651	0.373	0.138	0.049	1	0.8	0.653	0.424	0.24
	n3	1	0.691	0.392	0.212	0.104	1	0.814	0.667	0.431	0.243
	Relative mRNA remaining in A498
		MORC2 Long 3'UTR					MORC2 Short 3'UTR
		0h	3h	6h	12h	18h	0h	3h	6h	12h	18h
	n1	1	0.709	0.531	0.279	0.115	1	0.717	0.618	0.345	0.163
	n2	1	0.688	0.412	0.222	0.066	1	0.823	0.699	0.427	0.213
	n3	1	0.611	0.456	0.186	0.074	1	0.785	0.631	0.419	0.207
	Fig 4F
	half-life
		Caki-1		A498
		MORC2 Long 3'UTR	MORC2 Short 3'UTR	MORC2 Long 3'UTR	MORC2 Short 3'UTR
	n1	5.69	6.2	6.96	7.34
	n2	4.31	5.09	9.15	8.99
	n3	5.17	4.87	9.33	8.54
	Fig 4G
	Relative mRNA remaining
		Control					SKO
		0h	3h	6h	12h	18h	0h	3h	6h	12h	18h
	n1	1	0.77	0.652	0.281	0.176	1	0.64	0.406	0.149	0.058
	n2	1	0.696	0.524	0.275	0.13	1	0.606	0.349	0.14	0.072
	n3	1	0.725	0.555	0.361	0.192	1	0.708	0.438	0.21	0.107
	Fig 4H
	half-life
		Control	SKO
	n1	7.34	4.49
	n2	6.24	4.18
	n3	7.54	5.41
	Fig 4J
	Relative luciferase activity in Caki-1
		MORC2 Long 3'UTR		MORC2 Short 3'UTR
		miRNA Control	miRNA-145-5p	miRNA Control	miRNA-145-5p
	n1	0.88	0.41	0.96	0.93
	n2	1.05	0.35	0.97	0.87
	n3	1.07	0.49	1.07	0.98
	Relative luciferase activity in A498
		MORC2 Long 3'UTR		MORC2 Short 3'UTR
		miRNA Control	miRNA-145-5p	miRNA Control	miRNA-145-5p
	n1	1.07	0.47	1.07	0.95
	n2	0.93	0.51	1.12	0.93
	n3	1.01	0.41	0.91	0.79

## Sheet: Figure 5
	Fig 5D
	Relative mRNA levels in A498
		Flag	Flag-MORC2	Flag	Flag-MORC2	Flag	Flag-MORC2	Flag	Flag-MORC2	Flag	Flag-MORC2	Flag	Flag-MORC2
		SOX6		DAPK1		PDZK1		TXNIP		DAB2IP		CMTM4
	n1	1.03	0.6	0.97	0.39	0.96	0.91	1.02	0.61	1.02	0.89	0.98	0.97
	n2	1.06	0.67	0.98	0.33	0.93	0.87	1.01	0.74	1.12	0.88	1.04	0.98
	n3	0.91	0.47	1.06	0.26	1.12	1.16	0.97	0.79	0.86	0.76	0.98	0.89
	Relative mRNA levels in 786-O
		Flag	Flag-MORC2	Flag	Flag-MORC2	Flag	Flag-MORC2	Flag	Flag-MORC2	Flag	Flag-MORC2	Flag	Flag-MORC2
		SOX6		DAPK1		PDZK1		TXNIP		DAB2IP		CMTM4
	n1	0.95	1.07	0.94	0.31	1.03	0.98	0.94	0.91	0.94	0.81	0.92	0.53
	n2	1	1.19	1.07	0.41	0.91	0.75	1.09	1.06	1.06	0.95	0.95	0.61
	n3	1.05	1.09	0.99	0.4	1.06	0.9	0.97	0.88	1	0.98	1.12	0.79
	Fig 5F
	Relative DAPK1 mRNA level in Caki-1
		Control siRNA	MORC2 siRNA
	n1	1.17	2.62
	n2	1.06	2.55
	n3	0.77	2.88
	Relative DAPK1 mRNA level in A498
		Control siRNA	MORC2 siRNA
	n1	0.87	2.27
	n2	1.01	2.67
	n3	1.13	2.54
	Fig 5I
	CCK8 in Caki-1
		Flag				Flag-MORC2				Flag-MORC2+Flag-DAPK1
		Day1	Day2	Day3	Day4	Day1	Day2	Day3	Day4	Day1	Day2	Day3	Day4
	n1	0.209	0.442	0.863	1.3	0.217	0.632	1.525	2.005	0.215	0.62	1.177	1.691
	n2	0.215	0.54	0.709	1.175	0.203	0.763	1.394	2.158	0.204	0.556	1.09	1.543
	n3	0.22	0.438	0.757	1.336	0.205	0.646	1.346	2.044	0.202	0.503	0.98	1.478
	CCK8 in A498
		Flag				Flag-MORC2				Flag-MORC2+Flag-DAPK1
		Day1	Day2	Day3	Day4	Day1	Day2	Day3	Day4	Day1	Day2	Day3	Day4
	n1	0.201	0.375	0.68	1.083	0.209	0.528	1.107	1.922	0.212	0.494	0.881	1.442
	n2	0.212	0.411	0.747	1.101	0.2	0.705	1.284	1.979	0.204	0.408	0.819	1.318
	n3	0.218	0.502	0.863	1.245	0.221	0.681	1.13	1.764	0.205	0.457	0.942	1.485
	Fig 5J
	Relative ratio of colony numbers
		Caki-1			A498
		Flag	Flag-MORC2	Flag-MORC2+Flag-DAPK1	Flag	Flag-MORC2	Flag-MORC2+Flag-DAPK1
	n1	1.01	2.08	1.44	0.97	1.95	1.25
	n2	0.92	1.99	1.46	1.09	1.91	1.5
	n3	1.07	2.25	1.2	0.94	2.19	1.58
	Fig 5M
	Relative DAPK1 mRNA level in Caki-1
		SGI-1027 0μM	SGI-1027 5μM	SGI-1027 10μM
	n1	1.07	2.39	3.88
	n2	0.98	2.02	3.59
	n3	0.95	2.14	3.49
	Relative DAPK1 mRNA level in A498
		SGI-1027 0μmM	SGI-1027 5μM	SGI-1027 10μM
	n1	0.95	1.72	3.26
	n2	1.1	1.95	3.17
	n3	0.94	1.76	3.42
	Fig 5O
	Relative DAPK1 mRNA level in Caki-1
		Flag	Flag-MORC2	Flag-MORC2+SGI-1027
	n1	1.05	0.22	0.85
	n2	0.99	0.24	0.92
	n3	0.96	0.28	0.81
	Relative DAPK1 mRNA level in A498
		Flag	Flag-MORC2	Flag-MORC2+SGI-1027
	n1	0.94	0.32	0.74
	n2	0.96	0.25	0.85
	n3	1.1	0.35	0.84
	Fig 5Q
	Percentage of input
		Control siRNA		MORC2 siRNA
		5mC	IgG	5mC	IgG
	n1	13.09	0.9	3.41	0.69
	n2	12.04	0.57	5.17	0.64
	n3	9.65	0.43	4.59	0.3

## Sheet: Figure 6
	Fig 6A
	Relative DAPK1 mRNA level in Caki-1
		Flag	Flag-MORC2 + Control siRNA	Flag-MORC2 + DNMT1 siRNA	Flag-MORC2 + DNMT3A siRNA	Flag-MORC2 + DNMT3B siRNA
	n1	1.07	0.28	0.36	0.77	0.55
	n2	0.98	0.29	0.35	0.7	0.48
	n3	0.96	0.22	0.29	0.84	0.44
	Relative DAPK1 mRNA level in A498
		Flag	Flag-MORC2 + Control siRNA	Flag-MORC2 + DNMT1 siRNA	Flag-MORC2 + DNMT3A siRNA	Flag-MORC2 + DNMT3B siRNA
	n1	1.01	0.28	0.42	0.71	0.43
	n2	1.07	0.33	0.43	0.73	0.46
	n3	0.92	0.25	0.32	0.63	0.38
	Fig 6C
	Relative DAPK1 mRNA level in Caki-1
		Flag	Flag-DNMT3A
	n1	0.91	0.35
	n2	0.96	0.45
	n3	1.14	0.43
	Relative DAPK1 mRNA level in A498
		Flag	Flag-DNMT3A
	n1	1.05	0.55
	n2	1.03	0.43
	n3	0.92	0.59
	Fig 6E
	Relative DAPK1 mRNA level in Caki-1
		Control siRNA	DNMT3A siRNA-1	DNMT3A siRNA-2
	n1	1.08	2.56	2.4
	n2	0.87	2.2	2.15
	n3	1.05	2.43	2.45
	Relative DAPK1 mRNA level in A498
		Control siRNA	DNMT3A siRNA-1	DNMT3A siRNA-2
	n1	0.97	2.27	2.33
	n2	1.09	1.91	2.08
	n3	0.94	2.03	2.04
	Fig 6G
	Percentage of input
		MORC2(+)				MORC2(-)
		Flag		Flag-DNMT3A		Flag		Flag-DNMT3A
		5mC	IgG	5mC	IgG	5mC	IgG	5mC	IgG
	n1	8.06	0.59	20.39	0.92	4.08	0.95	3.94	0.53
	n2	13.55	0.84	25.46	0.63	6.82	0.39	5.24	0.7
	n3	11.96	0.86	24.42	1.06	4.2	0.37	7.26	0.56
	Fig 6I
	Percentage of input
		Control siRNA		MORC2 siRNA
		IgG	DNMT3A	IgG	DNMT3A
	n1	0.44	8.4	0.23	3.05
	n2	0.28	6.45	0.12	1.58
	n3	0.18	5.55	0.33	1.23
	Fig 6J
	Relative DAPK1 mRNA level in Caki-1
		Control	MORC2-Long 3'UTR	MORC2-Short 3'UTR
	n1	0.98	0.65	0.41
	n2	0.97	0.77	0.29
	n3	1.05	0.76	0.28
	Relative DAPK1 mRNA level in A498
		Control	MORC2-Long 3'UTR	MORC2-Short 3'UTR
	n1	1.03	0.84	0.36
	n2	0.91	0.66	0.45
	n3	1.06	0.81	0.41
	Fig 6L
	Relative DAPK1 mRNA level in Caki-1
		WT	SKO-1	SKO-2
	n1	1.01	1.75	2.07
	n2	1.14	1.98	2.18
	n3	0.85	1.86	1.82
	Fig 6N
	Percentage of input
		WT		SKO-1		SKO-2
		5mC	IgG	5mC	IgG	5mC	IgG
	n1	13.18	0.78	7.46	0.89	3.23	0.93
	n2	10.56	0.91	6.92	0.58	7.16	1.19
	n3	14.4	0.39	4.79	0.52	5.98	1.04
	Fig 6O
	Percentage of input
		WT		SKO-1		SKO-2
		DNMT3A	IgG	DNMT3A	IgG	DNMT3A	IgG
	n1	9.45	0.99	3.68	0.78	3.53	0.95
	n2	6.59	0.64	3.51	0.86	2.39	0.47
	n3	7.01	1.13	2.45	0.52	2.11	0.37

## Sheet: Figure 7
	Fig 7A
	Relative MORC2 mRNA level in Caki-1
		Control	CPSF1	CSTF2	CPSF7	NUDT21	FIP1	PCF11
	n1	1.04	0.94	1.05	0.91	0.35	1.03	1.08
	n2	0.95	0.91	1.16	0.96	0.38	0.91	1.02
	n3	1.01	1.08	1.18	0.98	0.25	0.91	0.99
	Fig 7C
	Relative MORC2 mRNA level in Caki-1
		Flag-NUDT21 0μg	Flag-NUDT21 2μg	Flag-NUDT21 4μg
	n1	1.08	0.56	0.29
	n2	0.98	0.64	0.4
	n3	0.94	0.52	0.43
	Fig 7F
	Relative ratio of long MORC2 transcript/total transcripts
		Caki-1		A498
		Flag	Flag-NUDT21	Flag	Flag-NUDT21
	n1	0.42	0.76	0.44	0.7
	n2	0.31	0.85	0.49	0.79
	n3	0.34	0.82	0.4	0.8
	Fig 7I
	Relative MORC2 mRNA remaining
		Flag					Flag-NUDT21
		0h	3h	6h	12h	18h	0h	3h	6h	12h	18h
		1	0.8	0.62	0.35	0.19	1	0.69	0.39	0.2	0.1
		1	0.72	0.51	0.26	0.14	1	0.62	0.31	0.14	0.06
		1	0.73	0.59	0.33	0.17	1	0.61	0.31	0.13	0.05
	Fig 7J
	The half-life of MORC2 mRNA
		Flag	Flag-NUDT21
	n1	7.81	5.11
	n2	6.28	4.05
	n3	7.25	3.89
	Fig 7M
	Relative DAPK1 mRNA level
		MORC2(+)		MORC2(-)
		Vector	NUDT21	Vector	NUDT21
	n1	1.09	2.44	0.93	1.13
	n2	0.91	2.09	0.98	1.07
	n3	1	2.52	1.09	0.93
	Fig 7Q
		MORC2 High	MORC2 Low			DAPK1 High	DAPK1 Low			DAPK1 High	DAPK1 Low
	NUDT21 High	4	10		MORC2 High	3	26		NUDT21 High	9	5
	NUDT21 LOW	25	6		MORC2 LOW	9	7		NUDT21 LOW	3	28

## Sheet: Figure 8
	Fig 8C
	Relative NUDT21 mRNA level in Caki-1
		SGI1027 0μM	SGI1027 5μM	SGI1027 10μM
	n1	0.96	1.68	2.73
	n2	1.15	1.96	2.96
	n3	0.89	1.74	2.77
	Relative NUDT21 mRNA level in A498
		SGI1027 0μM	SGI1027 5μM	SGI1027 10μM
	n1	1.02	1.78	2.91
	n2	0.87	1.63	3.06
	n3	1.11	1.69	3.32
	Fig 8E
	Relative NUDT21 mRNA level in Caki-1
		Control siRNA	DNMT3A siRNA-1	DNMT3A siRNA-2	DNMT3B siRNA-1	DNMT3B siRNA-2
	n1	0.99	1.2	1.16	2.18	2.27
	n2	0.97	1.13	1.33	2.09	2.05
	n3	1.04	1.1	1.07	2.48	2.01
	Relative NUDT21 mRNA level in A498
		Control siRNA	DNMT3A siRNA-1	DNMT3A siRNA-2	DNMT3B siRNA-1	DNMT3B siRNA-2
	n1	1.07	1.06	1.22	2.44	1.99
	n2	0.91	1.18	1.13	2.12	2.09
	n3	1.02	1.26	1.08	2.53	2.32
	Fig 8F
	Relative NUDT21 mRNA level
		Caki-1		A498
		Flag	Flag-DNMT3B	Flag	Flag-DNMT3B
	n1	0.9	0.51	1.13	0.44
	n2	0.94	0.41	0.91	0.41
	n3	1.15	0.56	0.97	0.34
	Fig 8I
	Percentage of input
		Control siRNA		DNMT3B siRNA-1		DNMT3B siRNA-2
		5mC	IgG	5mC	IgG	5mC	IgG
	n1	14.22	0.53	5.17	0.87	8.28	0.23
	n2	13.36	0.85	7.84	0.61	7.11	0.86
	n3	17.75	0.95	4.17	0.49	4.26	0.57

## Sheet: Figure 9
	Fig 9B
	CCK8 in Caki-1
		Flag				Flag-NUDT21				Flag-NUDT21+Flag-MORC2
		Day1	Day2	Day3	Day4	Day1	Day2	Day3	Day4	Day1	Day2	Day3	Day4
	n1	0.215	0.488	0.846	1.356	0.215	0.38	0.562	0.837	0.203	0.492	0.81	1.117
	n2	0.208	0.421	0.844	1.291	0.204	0.425	0.494	0.751	0.214	0.416	0.704	1.102
	n3	0.211	0.497	0.757	1.215	0.2	0.313	0.51	0.741	0.225	0.435	0.786	0.98
	CCK8 in A498
		Flag				Flag-NUDT21				Flag-NUDT21+Flag-MORC2
		Day1	Day2	Day3	Day4	Day1	Day2	Day3	Day4	Day1	Day2	Day3	Day4
	n1	0.213	0.365	0.731	1.224	0.219	0.383	0.529	0.743	0.219	0.356	0.648	1.024
	n2	0.22	0.451	0.67	1.169	0.205	0.3	0.482	0.615	0.191	0.308	0.672	0.934
	n3	0.201	0.349	0.622	1.07	0.22	0.313	0.473	0.693	0.206	0.393	0.523	0.92
	Fig 9C
	Relative ratio of colony numbers
		Caki-1			A498
		Flag	Flag-NUDT21	Flag-NUDT21+Flag-MORC2	Flag	Flag-NUDT21	Flag-NUDT21+Flag-MORC2
	n1	1.01	0.63	0.95	0.97	0.41	0.76
	n2	0.93	0.5	0.74	0.91	0.58	0.82
	n3	1.06	0.59	0.88	1.12	0.53	0.91
	Fig 9E
	Tumor weight
		Flag	Flag-NUDT21	Flag-NUDT21+Flag-MORC2
	n1	0.59	0.17	0.4
	n2	0.58	0.21	0.3
	n3	0.65	0.13	0.44
	n4	0.44	0.18	0.38
	n5	0.49	0.11	0.34
	Fig 9G
	CCK8 in Caki-1
		Control siRNA				NUDT21 siRNA				NUDT21 siRNA+MORC2 siRNA
		Day1	Day2	Day3	Day4	Day1	Day2	Day3	Day4	Day1	Day2	Day3	Day4
	n1	0.212	0.469	0.678	1.178	0.223	0.65	1.063	1.846	0.19	0.574	0.891	1.423
	n2	0.214	0.443	0.749	1.325	0.209	0.729	1.264	1.967	0.228	0.586	1.012	1.49
	n3	0.221	0.501	0.763	1.163	0.212	0.663	1.191	1.798	0.216	0.51	0.865	1.35
	CCK8 in A498
		Control siRNA				NUDT21 siRNA				NUDT21 siRNA+MORC2 siRNA
		Day1	Day2	Day3	Day4	Day1	Day2	Day3	Day4	Day1	Day2	Day3	Day4
	n1	0.225	0.423	0.69	1.036	0.216	0.51	1.113	1.798	0.214	0.493	0.766	1.375
	n2	0.224	0.401	0.723	1.12	0.201	0.545	1.08	1.66	0.222	0.424	0.701	1.26
	n3	0.213	0.405	0.616	1.181	0.224	0.58	0.969	1.737	0.209	0.508	0.822	1.424
	Fig 9H
	Relative ratio of colony numbers
		Caki-1			A498
		Control siRNA	NUDT21 siRNA	NUDT21 siRNA+MORC2 siRNA	Control siRNA	NUDT21 siRNA	NUDT21 siRNA+MORC2 siRNA
	n1	0.94	1.9	1.15	0.88	2	1.33
	n2	1.09	2.02	1.32	1.1	1.79	1.51
	n3	0.98	1.74	1.38	1.01	2.07	1.2

## Sheet: Figure 10
	Fig 10D
	Fold binding of NUDT21 mRNA
		Caki-1		A498
		Control ASO	NUDT21 ASO-5	Control ASO	NUDT21 ASO-5
	n1	1.28	23.48	0.96	19.02
	n2	0.96	19.9	0.74	18.19
	n3	0.75	24.99	1.3	21.83
	Fig 10E
	Relative NUDT21 mRNA level
		Caki-1		A498
		Control ASO	NUDT21 ASO-5	Control ASO	NUDT21 ASO-5
	n1	1.01	0.62	1.11	0.62
	n2	1.07	0.65	1.04	0.55
	n3	0.92	0.53	0.85	0.48
	Fig 10F
	Relative ratio of long MORC2 transcript/total transcripts
		Caki-1		A498
		Control ASO	NUDT21 ASO-5	Control ASO	NUDT21 ASO-5
	n1	0.4	0.62	0.46	0.76
	n2	0.33	0.58	0.52	0.67
	n3	0.37	0.68	0.44	0.79
	Fig 10H
	CCK8 in Caki-1
		Control ASO				NUDT21 ASO-5
		Day1	Day2	Day3	Day4	Day1	Day2	Day3	Day4
	n1	0.205	0.43	0.79	1.33	0.207	0.343	0.605	0.881
	n2	0.224	0.402	0.865	1.318	0.221	0.335	0.554	0.879
	n3	0.212	0.379	0.75	1.25	0.212	0.312	0.64	1.016
	CCK8 in A498
		Control ASO				NUDT21 ASO-5
		Day1	Day2	Day3	Day4	Day1	Day2	Day3	Day4
	n1	0.213	0.358	0.754	1.103	0.211	0.322	0.572	0.782
	n2	0.219	0.396	0.685	1.178	0.204	0.299	0.595	0.857
	n3	0.202	0.42	0.844	1.024	0.209	0.339	0.5	0.73
	Fig 10I
	Relative ratio of colony numbers
		Caki-1		A498
		Control ASO	NUDT21 ASO-5	Control ASO	NUDT21 ASO-5
	n1	1.13	0.71	1.09	0.67
	n2	1.03	0.74	0.92	0.61
	n3	0.84	0.53	0.98	0.5
	Fig 10K
	Tumor weight
		Control ASO	NUDT21 ASO-5
	n1	0.37	0.07
	n2	0.32	0.14
	n3	0.28	0.23
	n4	0.26	0.16
	n5	0.43	0.12

[truncated: 2 more sheets: Supplemental Figure 1, Supplemental Figure 9]
